# Supplementary material for: Congenital myasthenic syndrome due to mutations in MUSK suggests that the level of MuSK phosphorylation is crucial for governing synaptic structure
Source: Hum Mutat. 2019 Nov 25;41(3):619–31. doi: 10.1002/humu.23949 (PMC7028094; doi:10.1002/humu.23949)
Supplement: Supplementary file 1 — Supporting information [file HUMU-41-619-s001.xls]

## Sheet: prueba1
#chr	pos(1-based)	ref	alt	aaref	aaalt	rs_dbSNP151	hg19_chr	hg19_pos(1-based)	hg18_chr	hg18_pos(1-based)	aapos	genename	Ensembl_geneid	Ensembl_transcriptid	Ensembl_proteinid	Uniprot_acc	Uniprot_entry	HGVSc_ANNOVAR	HGVSp_ANNOVAR	HGVSc_snpEff	HGVSp_snpEff	HGVSc_VEP	HGVSp_VEP	APPRIS	GENCODE_basic	TSL	VEP_canonical	cds_strand	refcodon	codonpos	codon_degeneracy	Ancestral_allele	AltaiNeandertal	Denisova	VindijiaNeandertal	SIFT_score	SIFT_converted_rankscore	SIFT_pred	SIFT4G_score	SIFT4G_converted_rankscore	SIFT4G_pred	Polyphen2_HDIV_score	Polyphen2_HDIV_rankscore	Polyphen2_HDIV_pred	Polyphen2_HVAR_score	Polyphen2_HVAR_rankscore	Polyphen2_HVAR_pred	LRT_score	LRT_converted_rankscore
9	110767848	T	C	C	R	.	9	113530128	9	112569949	317;317	MUSK	ENSG00000030304;ENSG00000030304	ENST00000374448;ENST00000416899	ENSP00000363571;ENSP00000393608	O15146;A0A087WSY1	MUSK_HUMAN;A0A087WSY1_HUMAN	c.949T>C;c.949T>C	p.C317R;p.C317R	c.949T>C;c.949T>C	p.Cys317Arg;p.Cys317Arg	c.949T>C;c.949T>C	p.Cys317Arg;p.Cys317Arg	principal2;alternative1	Y;Y	5;5	YES;.	+	TGC	1	0	T	T/T	T/T	T/T	0.001;.	0.7849	D;.	0.027;0.005	0.72224	D;D	1.0;.	0.90584	D;.	1.0;.	0.97372	D;.	0	0.8433
9	110787761	C	T	A	V	.	9	113550041	9	112589862	617;609;531;531	MUSK	ENSG00000030304;ENSG00000030304;ENSG00000030304;ENSG00000030304	ENST00000374448;ENST00000416899;ENST00000189978;ENST00000374440	ENSP00000363571;ENSP00000393608;ENSP00000189978;ENSP00000363563	O15146;A0A087WSY1;O15146-2;Q5T0B5	MUSK_HUMAN;A0A087WSY1_HUMAN;MUSK_HUMAN;Q5T0B5_HUMAN	c.1850C>T;c.1826C>T;c.1592C>T;c.1592C>T	p.A617V;p.A609V;p.A531V;p.A531V	c.1850C>T;c.1826C>T;c.1592C>T;c.1592C>T	p.Ala617Val;p.Ala609Val;p.Ala531Val;p.Ala531Val	c.1850C>T;c.1826C>T;c.1592C>T;c.1592C>T	p.Ala617Val;p.Ala609Val;p.Ala531Val;p.Ala531Val	principal2;alternative1;.;.	Y;Y;Y;Y	5;5;5;1	YES;.;.;.	+	GCA	2	0	C	C/C	C/C	C/C	0.112;.;.;.	0.289	T;.;.;.	0.262;0.265;0.241;0.282	0.24334	T;T;T;T	0.88;.;.;.	0.48402	P;.;.;.	0.685;.;.;.	0.5361	P;.;.;.	4.2e-05	0.53742
[truncated: 206 more columns]
